# Supplementary material for: PD-L1- and IL-4-expressing basophils promote pathogenic accumulation of T follicular helper cells in lupus
Source: Nat Commun. 2024 Apr 22;15:3389. doi: 10.1038/s41467-024-47691-w (PMC11035650; doi:10.1038/s41467-024-47691-w)
Supplement: Supplementary file 4 — Source Data [file 41467_2024_47691_MOESM4_ESM.xlsx]

## Sheet: Figure 1
	Source data file
	Figure 1a	FACS gating strategy Human cTFH
	Figure 1b	cTFH among blood CD4+ T cells %				Figure 1c	cTFH2 among CD4+ T cells %				Figure 1d	cTFH1 among CD4+ T cells %				Figure 1e	cTFH17 among CD4+ T cells %
	CT	Inact.	Mild	Active		CT	Inact.	Mild	Active		CT	Inact.	Mild	Active		CT	Inact.	Mild	Active
	0.83	0.65	0.39	0.7		0.34	0.17	0.66	0.6		0.078	0.19	0.031	0.026		0.23	0.23	0.088	0.18
	0.22	0.65	0.97	0.9		0.062	1.34	0.7	1.11		0.011	0.74	0.89	0.033		0.041	1.11	0.31	0.54
	0.91	2.26	0.69	0.95		1.05	0.35	0.51	1.09		0.25	0.01	0.48	0.2		0.44	0.17	0.24	0.093
	0.35	0.63	1.42	0.52		0.64	1.02	0.86	0.53		0.084	0.087	0.15	0.062		0.15	0.65	0.34	0.1
	0.55	0.86	0.41	1.58		0.72	0.24	0.91	1.72		0.33	0.00882	0.2	0.29		0.22	0.33	0.73	0.29
	0.35	0.29	1.06	0.8		0.39	0.63	0.44	0.86		0.065	0.04	0.031	0.082		0.16	1.02	0.29	0.33
	0.76	0.98	0.26	2.06		0.6	1	1.33	1.49		0.26	0.12	0.089	0.71		0.22	0.96	1	1.42
	0.41	0.94	0.81	7.09		0.53	1.31	0.53	7.29		0.049	0.25	0.018	0.35		0.19	1.47	0.13	0.73
	0.42	2.27	2.41	1.23		0.39	0.79	0.88	0.65		0.15	0.085	0.063	0.02		0.21	0.52	1.03	0.044
	0.048	0.98	1.01	2.06		0.044	0.72	1.6	0.062		0.00355	0.059	0.35	0.014		0.051	0.73	1.16	0.014
	0.26	1.22	1.95	0.23		0.24		0.94	1.41		0.016		0.52	1.43		0.15		0.33	0.38
	0.14		1.37	0.36		0.15		3.01	0.38		0.0056		0.11	0.045		0.083		0.86	0.09
	0.26			0.49		0.22			0.98		0.021			0.26		0.1			0.39
	0.086			1.84		0.11			1.03		0.00372			0.33		0.033			0.88
	0.39			1.19		0.49			0.78		0.11			0.23		0.14			0.082
	0.84			0.19		0.99			1.41		0.52			0.12		0.77			0.36
				0.47					0.43					0					0.13
				0.81					4.7					1.71					2.32
				0.39					2.88					0.22					1.9
				6.9					1.71
				2.99
	Figure 1f	SLEDAI vs Log (cTFH2/mL)				Figure 1g	CD203c levels on blood basophils				Figure 1h	PD-L1 levels on blood basophils
	Log Abs TFH2	SLEDAI				CT	Inact.	Mild	Active		CT	Inact.	Mild	Active
	2.51378	0				6.39044	4.07002	13.8596	15.5523		7.47375	4.20906	5.77055	5.6571
	2.98166	0				6.36568	6.92101	11.1284	9.42713		5.40906	7.006	7.56206	5.7898
	2.56215	1				7.2324	13.8648	24.3921	8.19342		5.34566	4.34367	9.73726	3.45574
	3.01392	0				4.9373	5.65486	7.82332	5.23259		5.5537	4.02505	6.10153	5.10029
	3.03796	0				2.6634	4.36983	8.67839	9.96333		2.6806	6.14141	8.68271	9.54989
	3.48865	0				5.38424	8.70938	10.8234	11.9927		7.16898	7.66902	6.40149	8.465
	3.50806	0				4.19136	3.65064	3.25396	3.82		5.06488	10.7038	13.1756	4.84969
	3.35632	0				2.83883	7.22753	8.22411	8.11325		5.82074	7.54516	7.74425	8.94086
	3.75713	0				8.67722	7.82688	11.8549	13.2442		3.57397	4.97019	7.24325	9.21135
	3.28206	0				3.31142	16.4304	6.3433	6.94857		4.34922	8.17184	8.76472	9.96762
	3.04174	4				5.898	8.74635	9.74668	7.96985		5.29391	5.51166	6.37403	6.30294
	3.14652	2				7.68974	5.64523	6.08318	12.6406		5.19933	4.2449	6.56457	6.77061
	3.24277	4				10.4858	3.58797	10.2277	16.1437		7.2846	11.8494	6.71314	5.47483
	2.58828	4				5.73145	2.57941	13.9947	8.85379		9.14843	4.89802	6.58308	7.32789
	2.66371	2				6.32169	6.71315	10.3674	6.99533		6.43573	8.71749	7.61388	5.90614
	2.57827	2				4.06717	4.56888	22.3423	17.553		4.73107	8.60312	16.0767	7.30805
	3.5668	4				2.7235	2.48247	4.22987	7.18381		4.75644	6.59883	7.80785	8.48705
	3.2064	2				10.0408	13.6418	7.18942	11.1518		4.25589	8.13538	10.5473	5.91664
	3.52369	2				5.54863	1.48837	5.49001	3.8801		6.47725	8.1547	5.14466	5.00639
	3.16926	5				4.79575	5.18334	8.40428	12.6447		6.02975	7.73465	10.2717	6.59671
	4.06535	6				2.39938	4.72885	5.07212	18.8145		4.48598	3.82807	8.58477	7.65286
	3.32075	11				4.50464	2.45531	4.7195	8.46019		4.57944	5.44556	8.81906	9.72452
	3.8746	6				2.35294	7.80735	5.98594	27.0247		5.65421	6.61876	7.02201	6.9394
	3.60437	10				2.83282	15.5738	16.6113	9.18958		5.79439	7.8323	8.74289	4.10032
	3.71339	10				3.86997	8.90352	6.03948	8.49245		4.71963	6.34457	7.61925	9.58141
	3.61518	10				6.67183	13.1419	12.7965	19.6545		7.47664	6.82944	8.83021	5.11475
	4.34572	9				3.28173	5.55379	5.02146	19.4983		4.85981	7.47298	23.9994	9.20131
	3.43352	14				3.66873	8.15593	10.2612	18.4739		5	9.64135	8.75598	6.17586
	2.07733	6				3.31269	3.54143	19.0037	9.44956		4.6729	8.14703	6.94215	7.38358
	3.48734	6				2.63158	8.10695	12.7322	4.15524		3.35981	1.47589	10.1198	6.15298
	2.87049	8				5.42466	3.35703	4.85207	2.62861		6.35714	16.236	7.42718	4.03131
	3.65067	6				7.35119	2.50924	13.5397	21.8911		4.5409	6.18464	8.1457	7.54741
	3.70771	15				10.7904	3.34425	10.3808	19.6642		13.5021	8.2397	12.0179	10.6292
	3.90155	8				7.12375	9.49333	7.19101	13.8787		10.4778	4.50425	10	7.54777
	3.80022	9				10.5718	8.31658	3.3142	8.28432		5.6	9.46429	11.9731	6.16757
	2.66918	16				13.6147	8.17808	9.82783	7.34506		3.89706	4.27273	4.42006	5.54769
	3.2734	6				5.73561	10.0987	6.67845	5.87688		4.74903	6.81614	9.34169	5.67534
						13.8527	9.08507	11.0031	14.0459		3.26343	13.8075	15.6944	6.39825
						3.77857	11.1397	5.21898	10.4199		3.46003	6.74825	10.3716	11.8463
						5.35	6.30252	12.0784	20.0572			7.72152	8.53403	9.70358
						2.22509	8.24742	3.35979	17.6337			10	10.7071	4.97202
						7.5636	13.407	9.09548	8.56585			7.66393	5.92969	11.8922
						3.68067	7.18699	8.23713	10.5512			8.03279	10	5.76372
							12.4228	40.9839	17.5385			4.69027	6.47321	4.68511
							10.4857	5.9469	7.75837			7.40132	8.95	5.99577
							7.42308	23.4118	7.09805			5.32895		10.387
							4.01282		9.01277			6.08333		19.9012
							3.73832		17.2766			4.48529		21.5208
							5.69296		28.4879			7.69585		8.37856
							13.0948		12.2611			6.77966		21.5678
							3.86836		5.58858			6.81416		4.68843
							4.18405		4.52051			6.41944		15.6392
							7.67357		3.98024			7.66323		6.46181
							6.98413		23.0035			5.26111		19.8712
							5.42017		6.70648			7.38776		7.91111
							3.35793		6.54275			8.20408		6.65094
							4.51415		7.17496			8.44444		9.26471
							4.9061		5.85875			6.44737		6.51961
							6.91869		40.6422			7.74468		15.0311
							6.5692		8.58726			8.36576		6.28159
							11.5323		15.9768					6.04317
									10.1223					12.1405
									18.3716					17.2414
									3.49005					6.64865
									9.23195					6.7803
									6.97861					9.2053
									4.80969					7.78571
									4.80488					6.85401
									11.5013					7.26384
									6.42643					8.34507
									8.83309					7.17391
									8.55042					7.30769
									14.0378					9.83122
									11.7869					9.11392
									12.0903					13.3447
									31.2709					10.4096
									7.93224					9.96364
									16.7182					7.05882
									4.94649					7.90588
									5.92219					8.17073
									15.3607					11.9512
									12.9037					9.76834
									7.57299					6.80628
									12.9293					13.8235
									6.77824					9.10781
									4.75104					15.6305
									9.73828					9.43463
									8.85609					8.57143
									21.9089					8.87265
									34.2382					7.13987
									6.91869					8.44444
									4.60227					6.71717
									2.66667					7.21429
									5.3777					8.59296
									6.38973					8.44262
									20.1535					5.0173
									18.6723
									3.04612

## Sheet: Fig S1
	Figure S1
	Figure S1a	CD4+ T cells per mL of blood (x10^-6)				Figure S1b	cTFH per mL of blood				Figure S1c	cTFH2 per mL of blood
	CT	Inact.	Mild	Active		CT	Inact.	Mild	Active		CT	Inact.	Mild	Active
	1.0528	0.6384	0.1668	0.2461		0.00873824	0.0041496	0.00065052	0.0017227		0.00357952	0.00032642	0.00110088	0.0014766
	1.5544	0.19201	0.200178	1.0472		0.00341968	0.00124807	0.00194173	0.0094248		0.00096373	0.00095864	0.00140125	0.0116239
	0.18819	0.07154	0.34293	0.153664		0.00451942	0.0016168	0.00236622	0.00145981		0.00521472	0.00036488	0.00174894	0.00209291
	0.49664	0.10425	0.045059	1.4136		0.00276829	0.00065678	0.00061731	0.00735072		0.00506202	0.00103257	0.00038751	0.00749208
	0.79094	0.101232	0.05066	0.2338		0.00215188	0.0008706	0.00071937	0.00369404		0.002817	0.00109133	0.00046101	0.00402136
	0.39125	0.45472	0.086064	0.60102		0.002373	0.00131869	0.00035286	0.00480816		0.0026442	0.0030807	0.00037868	0.00516877
	0.678	0.489	0.2773	0.276687		0.0121828	0.0047922	0.00293938	0.00569975		0.0009618	0.0032215	0.00368809	0.00412264
	1.603	0.32215	0.30348	0.304086		0.00175972	0.00302821	0.00078905	0.0215597		0.00227476	0.00227154	0.00160844	0.0221679
	0.4292	0.1734	0.3795	0.41745		0.00447741	0.00393618	0.00307395	0.00513464		0.0041576	0.00571644	0.0033396	0.00271343
	1.06605	0.7236		0.10975		0.00042468	0.00709128		0.00226085		0.00038929	0.00191452		0.00011949
	0.88476	0.265905		0.19272		0.0017472	0.00324404		0.00044326		0.0016128			0.0030714
	0.672			0.21783		0.00060023			0.00078419		0.0006431			0.00074214
	0.428736			0.1953		0.00145137			0.00095697		0.00122808			0.0044737
	0.55822			0.4565		0.00051376			0.0083996		0.00065714			0.00510159
	0.5974			0.4953		0.00258695			0.00589407		0.00325027			0.0079716
	0.66332			1.022					0.0019418					0.0063128
				0.447716					0.00210427					0.00046685
				0.10857					0.00087942					0.00187673
				0.16568					0.00064615
				0.38902
	Figure S1d: FACS gating strategy for basophils
	Figure S1e	Basophils per mL of blood				Figure S1f	% of blood basophils among leukocytes				Figure S1g	CXCR4 levels on blood basophils				Figure S1h	CD62L levels on blood basophils
	CT	Inact.	Mild	Active		CT	Inact.	Mild	Active		CT	Inact.	Mild	Active		CT	Inact.	Mild	Active
	25560	38760	6188	4950		0.71	0.76	0.17	0.11		1.58749	1.63953	1.87504	4.5719		60.6778	65.2666	44.4312	57.8699
	27440	5562	3056	2840		0.49	0.27	0.16	0.071		1.9088	2.49755	1.71909	3.31267		52.5059	108.202	59.7238	92.0454
	23970	15050	2040	2275		0.51	0.35	0.06	0.13		3.66062	2.93828	6.37975	2.17331		65.8403	24.1242	57.0369	59.7075
	33840	1203.3	5950	3249		0.72	0.00955	0.17	0.057		1.74031	6.10688	6.08937	3.00968		69.9228	57.4607	75.3807	86.2338
	36850	15344	14400	2795		0.55	0.56	0.4	0.065		1.65909	1.58111	3.1677	1.59251		41.8312	61.0167	90.5439	156.405
	10250	4902	6667	2508		0.25	0.19	0.59	0.066		1.95949	2.78	7.07164	2.09056		132.171	63.8593	73.0976	161.301
	13968	1256	1926.4	1310.4		0.36	0.08	0.086	0.048		1.89379	1.89314	2.30175	8.28574		51.5307	116.97	77.0124	125.68
	25622	2720	5980	18170		0.46	0.32	0.26	0.46		1.89379	1.84666	2.38727	2.95057		65.615	85.4487	68.7661	78.6232
	20658	42680	1584	74.205		0.66	0.97	0.024	0.00085		1.69522	6.24399	11.9804	8.75361		52.7494	43.4368	68.2568	14.2198
	29400	16120	13915	3208.5		1.1	1.3	0.23	0.069		2.78099	2.55785	3.63946	7.00537		31.6855	99.872	88.8335	99.4702
	18900	8779.6	1900	18432		0.49	0.094	0.05	0.64		2.7929	3.75398	3.45485	2.65721		90.8826	64.6567	75.7181	50.4659
	5920	12920	6816	6080		0.27	0.19	0.16	0.16		2.91025	2.51046	7.66703	11.9625		59.3754	47.2526	39.2167	60.2076
	10815	10260	2640	1095		0.16	0.19	0.12	0.073		2.86331	3.10016	4.01178	4.97196		59.2657	25.6848	161.103	24.22
	71175	3520	10000	6656		0.21	0.11	0.2	0.13		2.83984	10.2064	4.86475	3.73252		78.7954	80.4212	104.969	77.8887
	14175	20210	768.6	2759		0.65	0.43	0.061	0.089		2.86331	1.90008	13.1794	5.03429		53.3775	110.002	170.034	52.4821
	15232	726	1017.6	1152		0.27	0.012	0.048	0.048		2.65208	1.82712	4.96302	11.1654		38.2731	168.878	120.803	39.7154
	19775	11060	19000	9324		0.34	0.14	0.5	0.18		2.3329	5.28557	3.35628	6.30707		69.6157	95.2703	295.182	58.2028
	15965	19775	16800	3080		0.35	0.35	0.56	0.07		2.86331	2.47408	2.69026	15.461		83.8058	47.386	133.094	77.0416
	27370	6336	4556	5544		0.31	0.18	0.17	0.36		2.65208	1.51262	3.77836	2.08351		37.7062	144.98	75.7283	125.975
	14282	12240	4290	6450		0.34	0.24	0.11	0.15		2.65208	4.17769	4.27143	9.59237		53.4324	74.5296	113.981	52.7067
	12403.2	5494	2180.5	6402		0.37	0.082	0.35	0.097		2.41463	2.90671	8.73729	18.3743		52.4303	40.75	101.599	264.976
	43125	22880	3827	23800		0.57	0.52	0.089	0.34		2.73171	3.02711	2.50767	5.92656		45.8825	83.4868	115.229	188.796
	14473	13452	11070	2340		0.75	0.19	0.27	0.06		2.86585	7.50269	2.31616	4.67322		32.3601	80.4589	85.4044	116.06
	42291.6	7560	15330	224.91		0.41	0.18	0.21	0.00189		2.40244	4.19593	2.26884	7.48045		48.5884	156.558	118.665	57.6811
	19264	7938	2184	4284		1.56	0.081	0.091	0.17		2.2561	7.35756	7.54621	10.2421		49.0979	128.312	73.1033	143.675
	18909	7130	25542	1776		0.43	0.23	0.43	0.024		2.7439	2.37706	3.73138	7.63595		47.2389	52.3594	86.3349	82.0243
	10857.6	13600	12780	10850		0.99	0.17	0.6	0.35		2.26829	1.54526	5.35798	3.71932		54.5302	82.9049	85.0651	115.26
	12852	3168	3024	4906		0.52	0.072	0.14	0.22		2.90244	1.95207	4.22691	4.90813		58.0554	121.491	95.5893	97.5739
	11536.8	4315.5	5184	1375		0.63	0.063	0.36	0.055		2.32927	2.91614	10.6627	7.7828		68.5965	277.841	123.248	79.4814
	17405	11730	13650	336		0.44	0.17	0.21	0.012		2.10976	2.58	9.22463	5.35746		52.9053	106.978	75.8294	62.1577
	45375	45500	36225	21712		0.59	0.5	0.63	0.46		2.40789	1.62738	9.91684	1.97963		70.9001	42.0003	89.8828	60.7887
	15155	584	5248	5760		0.75	0.04	0.082	0.18		1.54207	2.02343	2.71331	12.8273		33.0371	108.374	133.981	154.555
	13668	115.5	9180	6290		0.35	0.00154	0.17	0.17		2.78325	6.67362	2.82164	14.1738		50.5116	296.158	112.342	147.298
	134976	21600	14235	7875		0.34	0.4	0.39	0.21		1.87315	12.1636	8.88075	9.85751		50.0258	146.649	93.1571	81.4472
	4620	11730	13056	13630		1.11	0.17	0.32	0.29		1.94958	6.44444	10.2892	5.0042		20.8434	73.7566	84.1139	61.9452
	42168	30738	57810	5390		0.14	1.09	0.41	0.11		3.2533	2.32895	6.2233	9.8286		38.6802	97.0833	134.99	69.3123
	42550	8360	5664	335.98		0.56	0.19	0.32	0.00314		1.66667	3.00221	7.60194	4.66542		19.4982	133.949	75.6087	67.7482
	33600	40548	2310	32130		0.74	0.62	0.2	0.27		2.1875	8.27711	7.80952	4.81918		37.1918	99.4191	114.321	88.484
	43400	8010	9120	2940		0.6	0.18	0.16	0.15		1.29013	8.87931	3.13413	8.62932		17.1985	77.0758	86.8139	140.645
	51148	1632	13120	80560		0.7	0.051	0.41	1.06		1.46539	3.06228	2.72727	10.971		23.5381	108.834	108.303	55.0853
	48300	11600	14000	2345		0.76	0.58	0.28	0.067		3.80435	1.90921	3.78132	19.7554		46.3856	125.993	124.602	41.6016
	62913	3136	6375	4823		1.15	0.098	0.25	0.065		3.38583	2.60274	1.43117	15.0633		12.614	118.185	82.3537	47.5104
		6880	2772	606.2		2.01	0.16	0.14	0.014		2.79841	2.88462	2.47166	19.714		40.8977	51.0219	80.9343	103.403
		18360	11086	1982.4			0.51	0.23	0.056			2.67094	3.07506	5.53709			62.7778	164.876	141.146
		6048	5821.6	253			0.48	0.076	0.0022			1.90096	2.86319	3.63106			102.937		69.7147
		30080	23595	4015			0.8	0.39	0.055			1.54655	2.76371	1.8414			48.7755		73.2062
		11400	4617	1160.7			0.2	0.57	0.073			1.87931	3.01061	4.00175			53.6612		85.8883
		8550		7998			0.18		0.43			1.47267		6.98025			64.1133		121.299
		12750		10725			0.5		0.39			3.30532		4.57345			83.9065		259.958
		3135		10400			0.57		0.16			3.96694		4.95387			69.3069		92.5802
		44720		934.4			0.86		0.016			2.16263		3.28933			98.4557		51.1587
		23458		7124			0.74		0.13			1.61538		5.33449			115.891		87.6475
		1885		3807			0.13		0.054			2.07815		2.81851			83.7065		74.684
		615		248.52			0.015		0.00654			5.07645		5.78017			68.9508		109.316
		10260		8250			0.3		0.25			1.46819		4.22535			98		109.389
		19740		16200			0.47		0.27			1.49649		4.54751			69.3185		135.705
		14174		376			0.19		0.008			1.71754		23.0139			130.744		52.5167
		7128		16560			0.18		0.36			1.80952		4.18605			105.764		90.0402
		3707		10080			0.11		0.21			2.14133		6.74227			68.3284		50.7133
		11564		24064			0.28		0.94			2.51572		4.34783					106.612
		15635		7392			0.59		0.21			3.03609		5.05831					111.677
				5940					0.18					3.98844					112.308
				3420					0.076					4.86328					128.679
				45120					0.24					7.90188					27.2554
				22680					0.56					10.664					144.067
				13524					0.49					3.56846					192.369
				5760					0.18					10.9495					104.307
				16875					0.25					9.39785					104.906
				9180					0.34					3.17789					124.411
				8260					0.14					11.4679					149.208
				9900					0.3					13.24					91.8513
				3500					0.1					2.91349					134.066
				3752					0.14					2.93725					174.729
				2923.8					0.033					4.45928					92.5752
				37080					0.36					3.25123					28.3371
				5224.8					0.24					4.82759					157.393
				6076					0.28					4.2471					101.883
				3705					0.057					4.72989					58.7485
				8436					0.37					3.07323					69.6544
				15840					0.33					10.1196					70.8744
				3936					0.12					6.56075					100.045
				2420					0.2					4.41667					80.3423
				2898					0.21					3.04924					96.5652
				9310					0.19					2.71218					99.729
				11390					0.17					4.61832					96.4632
				6016					0.16					7.35652					30.5036
				2460					0.15					3.06321					78.2941
				268.8					0.056					3.01754					84.1311
				4840					0.14					5.35637					59.3417
				37760					0.043					5.0108					87.9624
				4306.6					0.11					13.6691					130.744
				4320					0.59					8.61472					61.3031
				17080					0.061					11.1024					63.7438
				3960					0.12					5.71839					163.442
				9810					0.56					12.9717					71.5132
				9240					0.36					5.72178					91.0932
									0.3					3.28912					123.854
									0.21					9.74257					59.0657
	Figure S1i	SLEDAI vs Log (Basophils per mL of blood)					Figure S1j	CD203c levels vs PD-L1 levels on blood basophils					Figure S1k	CD84 levels on blood basophils
	Abs Baso/ml	SLEDAI	Log (Abs Baso/ml)				PD-L1	CD203c					CT	Inact.	Mild	Active
	4950	7	3.69461				5.6571	15.5523					18.0065	20.2138	13.7426	54.8837
	2840	8	3.45332				5.7898	9.42713					21.1145	9.27918	28.9735	46.9947
	2275	5	3.35698				9.54989	9.96333					18.8168	24.1469	31.4605	11.645
	3249	14	3.51175				5.77055	13.8596					25.3969	26.1298	30.3952	58.9391
	2795	18	3.44638				7.56206	11.1284					22.3817	20.9176	23.663	22.6087
	6188	4	3.79155				8.465	11.9927					21	23.7781	23.9188	25.514
	2508	18	3.39933				4.84969	3.82					23.0611	24.8195	22.7343	35.7516
	1310.4	24	3.1174				4.20906	4.07002					18.9771	17.8787	18.601	14.4295
	38760	0	4.58838				7.006	6.92101					18.7252	17.0471	12.381	25.7182
	15050	0	4.17754				4.34367	13.8648					24.6031	19.2057	16.2534	14.1518
	2040	4	3.30963				9.73726	24.3921					23.4427	13.4083	22.0856	46.0379
	5950	3	3.77452				6.10153	7.82332					15.2138	16.782	26.0208	58.9609
	14400	4	4.15836				8.68271	8.67839					15.6226	12.1591	4.82107
	18170	5	4.25935				8.94086	8.11325					13.9489	14.7566	35.816
	74.205	14	1.87043				9.21135	13.2442					14.8999	29.3183	29.7055
	6667	2	3.82393				6.40149	10.8234					33.7139	42.4098	18.6361
	3208.5	6	3.5063				9.96762	6.94857					19.768	23.3351	25.3573
	18432	6	4.26557				6.30294	7.96985					28.0123	16.0867	29.3447
	6080	8	3.7839				6.77061	12.6406					25.3529	17.5324	35.7954
	1095	24	3.03941				5.47483	16.1437					26.1705	41.9952	18.768
	15344	0	4.18594				4.02505	5.65486						31.373	27.7543
	4902	0	3.69037				6.14141	4.36983						26.1551	23.8743
	1256	0	3.09899				7.66902	8.70938						25.6132	19.0516
	1926.4	2	3.28475				7.32789	8.85379						25.4825	17.3261
	6656	8	3.82321				5.90614	6.99533						24.4893	50.4112
	2759	6	3.44075				7.74425	3.25396						24.3399	47.4543
	5980	4	3.7767				7.54516	7.22753						26.1397	36.8456
	42680	0	4.63022				4.97019	7.82688						22.9332
	1584	4	3.19976				7.24325	8.22411						31.4214
	1152	6	3.06145				7.30805	17.553						16.7871
	13915	2	4.14348				8.76472	11.8549						25.1897
	1900	4	3.27875				6.37403	6.3433
	6816	2	3.83353				6.56457	9.74668
	9324	6	3.9696				8.48705	7.18381
	3080	15	3.48855				5.91664	11.1518
	16120	1	4.20737				8.17184	16.4304
	12250	2	4.08814				5.41531	4.82951
	10000	4	4				6.08756	12.5642
	768.6	4	2.8857				6.71314	6.08318
	5544	6	3.74382				6.29467	12.7322
	1017.6	3	3.00758				6.58308	10.2277
	6450	10	3.80956				7.61388	13.9947
	6402	10	3.80632				5.00639	3.8801
	19000	2	4.27875				7.14815	15.1263
	16800	2	4.22531				6.59671	12.6447
	23800	8	4.37658				7.65286	18.8145
	4556	4	3.65858				7.80785	22.3423
	2340	18	3.36922				10.5473	4.22987
	8779.6	0	3.94347				9.72452	8.46019
	12920	0	4.11126				5.14466	7.18942
	10260	0	4.01115				6.9394	27.0247
	224.91	9	2.35201				5.51166	8.74635
	4284	12	3.63185				4.2449	5.64523
	20210	0	4.30557				11.8494	3.58797
	1776	9	3.24944				4.10032	9.18958
	11060	8	4.04376				4.89802	2.57941
	10850	10	4.03543				9.58141	8.49245
	8460	4	3.92737				8.71749	6.71315
	19775	0	4.29612				5.11475	19.6545
	4290	4	3.63246				8.60312	4.56888
	4906	16	3.69073				6.59883	2.48247
	6336	0	3.80182				9.20131	19.4983
	12240	0	4.08778				5.09448	2.41569
	2180.5	4	3.33856				8.13538	13.6418
	1375	22	3.1383				10.2717	5.49001
	3827	2	3.58286				6.17586	18.4739
	18860	2	4.27554				7.73465	5.18334
	5494	0	3.73989				8.58477	8.40428
	22880	0	4.35946				7.38358	9.44956
	336	29	2.52634				6.26445	5.63298
	21712	8	4.3367				8.81906	5.07212
	11070	4	4.04415				3.87849	2.47481
	5760	28	3.76042				7.14388	4.75316
	6290	20	3.79865				3.82807	4.72885
	7875	7	3.89625				5.44556	2.45531
	13452	0	4.12879				6.15298	4.15524
	7560	0	3.87852				4.03131	2.62861
	7938	0	3.89971				7.02201	4.7195
	13630	8	4.1345				7.54741	21.8911
	5390	6	3.73159				10.6292	19.6642
	15330	2	4.18554				7.54777	13.8787
	335.98	5	2.52631				6.61876	7.80735
	7130	0	3.85309				7.8323	15.5738
	13600	0	4.13354				6.34457	8.90352
	3168	0	3.50079				6.16757	8.28432
	4315.5	0	3.63503				5.54769	7.34506
	11730	0	4.0693				8.74289	5.98594
	32130	6	4.50691				5.67534	5.87688
	2940	11	3.46835				6.82944	13.1419
	45500	0	4.65801				7.47298	5.55379
	80560	6	4.90612				9.64135	8.15593
	2345	10	3.37014				8.14703	3.54143
	4823	10	3.68332				1.47589	8.10695
	606.2	10	2.78262				6.39825	14.0459
	1982.4	9	3.29719				11.8463	10.4199
	2184	4	3.33925				9.70358	20.0572
	253	14	2.40312				8.24385	17.0521
	1400	6	3.14613				4.97202	17.6337
	4015	6	3.60369				11.8922	8.56585
	1160.7	6	3.06472				5.76372	10.5512
	15840	1	4.19976				4.68511	17.5385
	7998	8	3.90298				7.61925	16.6113
	10725	6	4.0304				5.99577	7.75837
	25542	2	4.40725				11.0237	30.7107
	12780	4	4.10653				10.387	7.09805
	10400	15	4.01703				19.9012	9.01277
	934.4	8	2.97053				33.8725	40.3116
	7124	9	3.85272				14.5208	7.80177
	1865.5	4	3.2708				21.5208	17.2766
	3807	16	3.58058				8.37856	28.4879
	248.52	10	2.39536				8.83021	6.03948
	8250	9	3.91645				23.9994	12.7965
	16200	7	4.20952				21.5678	12.2611
	376	16	2.57519				4.68843	5.58858
	16560	15	4.21906				6.18464	3.34425
	10080	17	4.00346				10.0715	8.53482
	24064	11	4.38137				6.46181	3.98024
	7392	11	3.86876				19.8712	23.0035
	5940	8	3.77379				7.91111	6.70648
	3420	10	3.53403				6.65094	6.54275
	45120	6	4.65437				9.26471	7.17496
	22680	8	4.35564				6.51961	5.85875
	21600	0	4.33445				15.0311	40.6422
	13524	17	4.13111				6.28159	8.58726
	5760	12	3.76042				6.04317	15.9768
	3024	2	3.48058				12.1405	10.1223
	5184	2	3.71466				17.2414	18.3716
	13650	4	4.13513				6.64865	3.49005
	36225	4	4.55901				6.7803	9.23195
	16875	13	4.22724				8.2397	9.49333
	11730	0	4.0693				9.2053	6.97861
	30738	0	4.48768				7.78571	4.80969
	9180	9	3.96284				8.75598	5.02146
	8360	0	3.92221				6.94215	10.2612
	8260	12	3.91698				10.1198	19.0037
	5248	2	3.71999				7.42718	12.7322
	9180	4	3.96284				6.85401	4.80488
	9900	11	3.99564				4.50425	8.31658
	14235	4	4.15336				9.46429	8.17808
	13056	4	4.11581				7.26384	11.5013
	40548	0	4.60797				4.27273	10.0987
	57810	2	4.762				8.34507	6.42643
	5664	4	3.75312				8.1457	4.85207
	8010	0	3.90363				12.0179	13.5397
	2310	4	3.36361				7.17391	8.83309
	3500	8	3.54407				10	10.3808
	1632	0	3.21272				11.9731	7.19101
	3752	8	3.57426				6.81614	9.08507
	2923.8	13	3.46595				4.42006	3.3142
	11600	0	4.06446				9.34169	9.82783
	3136	0	3.49638				13.8075	11.1397
	6880	0	3.83759				15.6944	6.67845
	18360	0	4.26387				7.30769	8.55042
	6048	0	3.78161				6.74825	6.30252
	37080	16	4.56914				9.83122	14.0378
	5224.8	8	3.71807				9.11392	11.7869
	30080	0	4.47828				7.72152	8.24742
	11400	0	4.0569				10	13.407
	6076	8	3.78362				7.66393	7.18699
	3705	6	3.56879				8.03279	12.4228
	8436	6	3.92614				4.69027	10.4857
	15840	14	4.19976				13.3447	12.0903
	8550	0	3.93197				10.4096	31.2709
	12750	0	4.10551				7.40132	7.42308
	3936	12	3.59506				5.32895	4.01282
	9120	2	3.95999				9.96364	7.93224
	2420	14	3.38382				7.05882	16.7182
	2898	14	3.4621				7.90588	4.94649
	13120	4	4.11793				8.17073	5.92219
	3135	0	3.49624				6.08333	3.73832
	9310	12	3.96895				4.48529	5.69296
	44720	0	4.6505				11.9512	15.3607
	23458	0	4.37029				10.3716	11.0031
	1885	0	3.27531				9.76834	12.9037
	14000	4	4.14613				6.80628	7.57299
	11390	14	4.05652				8.53403	5.21898
	615	0	2.78888				7.69585	13.0948
	10260	0	4.01115				13.8235	12.9293
	6016	8	3.77931				6.77966	3.86836
	6375	2	3.80448				6.81416	4.18405
	2460	14	3.39094				6.41944	7.67357
	2772	4	3.44279				10.7071	12.0784
	19740	0	4.29535				9.10781	6.77824
	14174	0	4.15149				7.66323	6.98413
	268.8	14	2.42943				5.26111	5.42017
	7128	0	3.85297				5.92969	3.35979
	4840	8	3.68485				9.43463	9.73828
	3707	0	3.56902				10	9.09548
	11564	0	4.06311				7.38776	3.35793
	37760	10	4.57703				8.20408	4.51415
	4306.6	8	3.63413				8.57143	8.85609
	4320	17	3.63548				8.44444	4.9061
	11086	3	4.04477				8.87265	21.9089
	5821.6	4	3.76504				8.44444	6.91869
	23595	4	4.37282				6.44737	6.91869
	17080	8	4.23249				7.74468	6.5692
	3960	6	3.5977				6.71717	4.60227
	4617	4	3.66436				7.21429	2.66667
	9810	6	3.99167				8.59296	5.3777
	9240	10	3.96567				6.47321	8.23713
	15635	0	4.1941				8.95	5.9469
							8.44262	6.38973
							5.0173	3.04612
							8.36576	11.5323

## Sheet: Figure 2
		Figure 2a								Figure 2b
		PD-L1 levels on								PD-L1 levels on
		Blood basophils		Spleen basophils		LN basophils				Blood basophils		Spleen basophils		LN basophils
		PBS	Pristane	PBS	Pristane	PBS	Pristane			WT	Lyn–/–	WT	Lyn–/–	WT	Lyn–/–
		3.98605	5.85116	4.3907	6.92558	3.32093	6.16744			10.0483	12.5282	7.3591	10.9984	7.63285	10.306
		3.68372	6.64186	5.32093	8.66512	3.66047	7.62326			5.89372	12.8341	7.61675	12.3671	3.6876	9.93559
		4.04995	7.2747	6.61238	10.152	5.72204	8.61021			6.22912	9.65394	5.91885	9.30788	5.70166	9.94475
		4.58198	3.46535	6.26493	6.43857	5.17915	3.51485			7.25537	11.4439	6.49165	9.66587	4.23204	8.74702
		2.65347	10.4938	4.71229	10.4938	3.13861	10.1646			4.75969	9.1938	6.12403	11.6589	4.03101	7.72093
		3.54455		5.70762		4.85149				4.83721	10.4961	5.53488	15.3333	3.1938	6.49612
		4.14851		5.1633		4.22772				8.37989	9.39665	9.32961	12.1229	10.6034	10.7151
										8.81564	14.8603	8.36872	15.7318	8.48045	9.30726
										5.21053	8.4	6.87368	10.5368	5.49474	13.9579
										7.23158	8.48421	8.22105	10.2737	7.33684	8.45263
										8.35644	10.3366	7.27723	17.6535	2.53465	10.6337
										8.23762	11.1881	6.90099	19.0297	7.83168	11.8416
		Figure 2c																	Figure 2d
		TFH among CD4+ T cells (%) from			Mcpt8DTR mice														TFH among CD4+ T cells (%) from			Mcpt8DTR mice
		Blood					Spleen					LN							Blood					Spleen					LN
		Pristane	–	–	+	+	Pristane	–	–	+	+	Pristane	–	–	+	+			Mcpt8DTR	WT	WT	Lyn–/–	Lyn–/–	Mcpt8DTR	WT	WT	Lyn–/–	Lyn–/–	Mcpt8DTR	WT	WT	Lyn–/–	Lyn–/–
		DT	–	+	–	+	DT	–	+	–	+	DT	–	+	–	+			DT	–	+	–	+	DT	–	+	–	+	DT	–	+	–	+
			5.22	5.9	8.24	5.42		3.09	3.03	9.66	3.19		2.14	2.62	5.18	3.24				3.66	2.66	10.6	4.09		6.95	5.24	10.8	5.24		2.88	2.25	5.92	2.74
			4.1	1.11	11.5	6.24		4.28	3.44	12.7	5.34		3.24	3.86	5.56	3.02				3.33	2.72	9.33	5.89		3.54	3.15	10.2	6.66		2.11	2.39	7.66	4.43
			4.32	2.06	9.81	2.39		3.12	2.77	10.1	4.53		3.64	3.05	5.89	3.88				2.86	4.1	9.92	4.09		5.56	5.41	12.4	6.98		2.22	3.44	7.03	4.44
			2.22	2.83	2.98	2.3		4.65	2.16	4.23	3.74		3.76	3.58	2.03	2.88				3.36	4.32	10.7	5.8		4.77	6.79	11.3	6.49		3.2	3.35	6.68	5.41
			2.88	2.14	4.38	2.08		3.13	3.12	9.43	2.34		1.95	1.42	4.45	1.56				6.91	4.65	12.3	6.33		6.94	5.8	13.2	6.71		4.88	4.54	9.35	5.2
			2.66	2.63	7.16	5.01		2.82	5.24		4.24		2.31	1.91	4.67	2.62				6.65	4.52	15.7	7.11		5.27	5.69	13.4	6.51		5.86	4.35	13.1	6.96
			2.66	4.31		3.46		3.51					1.72	1.82		1.9				5.77	4.03	8.34	5.63		5.67	7.29	10.2	7.68		2.12	3.6	8.22	5.1
			2.49	2.18		2.44		3.35					1.65	1.67		1.93				3.91	3.52	8.4	5.62		5.76	6.92	13.1	7.19		4.03	2.83	8.27	6.14
			2.72	1.11		1.56							1.62	1.33		1.85
				1.96										1.4
		Figure 2e																	Figure 2f
		Basophils among CD45+ cells (%) from			Mcpt8DTR mice														Basophils among CD45+ cells (%) from			Mcpt8DTR mice
		Blood					Spleen					LN							Blood					Spleen					LN
		Pristane	–	–	+	+	Pristane	–	–	+	+	Pristane	–	–	+	+			Mcpt8DTR	WT	WT	Lyn–/–	Lyn–/–	Mcpt8DTR	WT	WT	Lyn–/–	Lyn–/–	Mcpt8DTR	WT	WT	Lyn–/–	Lyn–/–
		DT	–	+	–	+	DT	–	+	–	+	DT	–	+	–	+			DT	–	+	–	+	DT	–	+	–	+	DT	–	+	–	+
			0.42	0.017	0.78	0.03		0.11	0.00559	0.25	0.00432		0.012	0.00766	0.048	0.00382				0.42	0.026	0.51	0.012		0.11	0.00304	0.47	0.00789		0.013	0.000981	0.12	0.013
			0.4	0.0092	1.03	0.013		0.1	0.014	0.32	0.00181		0.014	0.00696	0.071	0.011				0.46	0.022	0.93	0.014		0.16	0.0013	0.74	0.00855		0.00654	0	0.12	0.00628
			0.13	0.01	0.35	0.034		0.13	0.00597	0.34	0.014		0.024	0.00977	0.084	0.00497				0.37	0.00988	0.57	0.028		0.16	0.03	0.48	0.037		0.009	0.00779	0.12	0.00794
			0.073	0.025	0.43	0.0075		0.091	0.015	0.088	0.021		0.02	0.00861	0.039	0.000371				0.36	0.029	0.57	0.055		0.33	0.017	0.29	0.02		0.013	0.00494	0.081	0.01
			0.37	0.00281	0.51	0.025		0.09	0.00107	0.21	0.0018		0.013	0.000111	0.017	0.00571				0.47	0.023	0.69	0.021		0.13	0.000858	0.43	0.033		0.023	0.0028	0.25	0.00522
			0.56	0.00166	1.18	0.00348		0.12	0.0011		0.015		0.00888	0	0.078	0.011				0.36	0.028	0.51	0.065		0.11	0.0029	0.51	0.0058		0.015	0.00129	0.18	0.028
			0.26	0.00132		0.025		0.12					0.013	0.000988		0.00416				0.25	0.01	0.66	0.015		0.15	0.00197	0.52	0.00222		0.013	0.00545	0.13	0.00447
			0.21	0.011		0.0036							0.023	0.0018		0.00502				0.21	0.028	0.28	0.00205		0.11	0.00191	0.28	0.00587		0.018	0.0044	0.038	0.00495
			0.21	0.00803									0.025	0.00235		0.00971				0.32		0.31			0.16		0.42			0.013		0.078
				0.00745										0.000499						0.43		0.36			0.11		0.59			0.00928		0.096
																				0.28		0.59			0.18		0.51			0.017		0.17
																						0.62			0.081		0.88			0.015		0.098
		Figure 2g						Figure 2h											Figure 2i
		anti-RNP IgG (A.U.)			Mcpt8DTR mice			anti-dsDNA IgG (A.U.)			Mcpt8DTR mice								TFH among CD4+ T cells (%) from			CTM8 mice
																			Blood					Spleen					LN
		Pristane	–	–	+	+		Mcpt8DTR	WT	WT	Lyn–/–	Lyn–/–							CTM8 mice	WT	WT	R26DTA/+	R26DTA/+	CTM8 mice	WT	WT	R26DTA/+	R26DTA/+	CTM8 mice	WT	WT	R26DTA/+	R26DTA/+
		DT	–	+	–	+		DT	–	+	–	+							Pristane	–	+	–	+	Pristane	–	+	–	+	Pristane	–	+	–	+
			0.423031	0.442896	1.55933	0.666795			1.06044	1.7324	31.4885	11.5365								3.49	5.3	3.31	3.49		2.53	5.27	2.44	3.06		1.57	3.7	2.16	1.89
			1.57697	0.853312	1.64661	0.949626			0.939562	2.09546	11.9062	4.73135								3.91	5.13	2.69	3.49		3.9	5.68	1.21	2.88		1.69	3.37	2.37	3.37
			1.10276	1.15342	1.09461	1.20952			0.680264	0.54341	18.7965	8.93997								2.03	2.98	2.03	1.39		3	4.2	3.63	2.51		2.53	2.82	2.29	2.79
			0.897241	0.607637	3.01595	0.88589			1.31974	0.988644	13.1102	10.5179								2.23	3.67	0.92	2.12		1.57	3.67	2.07	2.75		1.08	4.05	2.14	1.94
			1.07326	0.842891	2.46553	1.1205			1.20739	1.66383	10.7184	3.81674								0.81	4.1	2.35	1.56		2.43	4.76	2.15	1.32		1.44	3.38	2.18	1.37
			0.926738	1.56104	2.86433	1.1647			0.792611	1.07523	5.27535	3.12168								1.8	3.57	1.66	2.46		2.04	4.65		3.24		1.81	4.19	1.49	2.68
			1	0.916964	2.70878	1.22995			1.17932	0.986205	5.31187	2.13932								2.52	4.33				1.61	5.69				1.87	5.3
			1.03119	1.78623		1.00444			0.820681	1.02595	7.00034	3.17712								2.21	4.26				2.66	4.65				1.94	3.73
			1.10466	1.55019																1.79	3.98				1.17	3.73				1.41	4.04
			0.864146	1.53393																					1.82					1.9

## Sheet: Fig S2
		Figure S2a-f	FACS contour plots
		Figure S2g
		% of TFR among CD4+ splenocytes (%)
		Mcpt8DTR	WT	WT	Lyn–/–	Lyn–/–
		DT	–	+	–	+
			2.1593	2.494	1.30247	1.7
			2.6797	2.7694	1.69081	1.9552
			4.1904	2.5192	2.944	2.7144
			3.4932	2.8459	4.8958	1.34608
			3.108	2.8359	2.5748	1.17997
			2.73	3.4768	4.2136	2.0125
		Figure S2h							Figure S2i
		TFH absolute numbers per spleen							Basophil absolute numbers per spleen
		Mcpt8DTR	WT	WT	Lyn–/–	Lyn–/–			Mcpt8DTR	WT	WT	Lyn–/–	Lyn–/–
		DT	–	+	–	+			DT	–	+	–	+
			671648	541669	707484	461120				70400	1827.04	550781	6985.11
			359664	280539	682412	311299				128000	949	611970	3842.7
			657970	478460	1568600	987251				97600	19800	704940	70575
			485014	951007	1624714	487918				204600	15980	294852	25990.1
			862781	874060	919561	794190				96200	943.8	182655	61899.4
			505920	699870	2.65756e+06	579600				70400	2175	441686	4490.32
		Figure S2j							Figure S2k
		TFH absolute numbers per spleen			Mcpt8DTR				Basophil absolute numbers per spleen			Mcpt8DTR
		Pristane	–	–	+	+			Pristane	–	–	+	+
		DT	–	+	–	+			DT	–	+	–	+
			705450	684514	2.11654e+06	628792				131681	4173.87	392390	4945.26
			1.00377e+06	156088	1.72667e+06	1.34588e+06				103226	4952.83	445521	2559.04
			715784	542413	1.28155e+06	849476				153947	5264	567342	15755.6
			777985	510796	1.42089e+06	455214				78873.2	16631.8	319172	20394.9
			379100	479205	1.99877e+06	342033				59713.4	970.675	223404	1332.6
			457117	551996		292019				83143.7	886.313		13149.4
			802297							117764
			592977							109824
		Figure S2l							Figure S2m
		% of CD19+ cells among CD45+ splenocytes				Mcpt8DTR			Absolute numbers of CD19+ cells per spleen x10-4				Mcpt8DTR
		Pristane	–	–	+	+			Pristane	–	–	+	+
		DT	–	+	–	+			DT	–	+	–	+
			52.6	57.5	53.1	46.7				62.9674	42.9333	83.3436	53.4592
			58.1	56.3	43.8	52.4				59.9742	49.6421	60.9806	74.4964
			60.3	56.2	40.8	54.5				71.4079	62.3138	68.081	61.3344
			54.5	58	59.5	42.4				47.2373	52.616	101.014	41.1782
			57.7	59.8	57.2	59.6				38.2829	48.1832	60.8511	44.1238
			54.6	52.3		45.8				37.8304			40.1494
			50.4							49.4609
			57.8							52.8987

## Sheet: Fig S3
		Figure S3a							Figure S3b							Figure S3c
		Basophils of CD45+ splenocytes (%)			CTM8 mice	24 weeks			TFH among spleen CD4+ T cells (%) from			CTM8 mice	24 weeks			CD19+CD138+ cells of CD45+ splenocytes (%) from			CTM8 mice	24 weeks
		Spleen							Spleen							Spleen
		CTM8 mice	WT	WT	R26DTA/+	R26DTA/+			CTM8 mice	WT	WT	R26DTA/+	R26DTA/+			CTM8 mice	WT	WT	R26DTA/+	R26DTA/+
		Pristane	–	+	–	+			Pristane	–	+	–	+			Pristane	–	+	–	+
			0.23	0.43	0	0.000154				2.22	5.16	3.38	2.76				0.29	0.65	0.47	0.23			Figure S3g
			0.088	0.31	0.000144	0				2.48	6.34	2.54	3.26				0.35	0.72	0.48	0.36			anti-RNP IgG levels (A.U.)			CTM8 mice	24 weeks
			0.1	0.34	0	0.000619				2.54	4.94	3.97	2.95				0.53	1.23	0.55	0.58
			0.17	0.35		0.000449				2.75	4.18		3.53				0.32	0.61		0.4			CTM8 mice	WT	WT	R26DTA/+	R26DTA/+
				0.55		0.000153					5.89		2.61					0.75					Pristane	–	+	–	+
																								0.972138	2.21168	0.826305	2.33468
																								1.23894	9.17855	0.268352	3.17123
																								0.816482	4.44041	1.90534	2.43275
		Figure S3d							Figure S3e							Figure S3f								0.972442	4.81294		0.548612
		Basophils of CD45+ LN cells (%)			CTM8 mice	24 weeks			TFH among LN CD4+ T cells (%) from			CTM8 mice	24 weeks			CD19+CD138+ cells of CD45+ LN cells (%) from			CTM8 mice	24 weeks					7.90788		1.22474
		LN							LN							LN
		CTM8 mice	WT	WT	R26DTA/+	R26DTA/+			CTM8 mice	WT	WT	R26DTA/+	R26DTA/+			CTM8 mice	WT	WT	R26DTA/+	R26DTA/+
		Pristane	–	+	–	+			Pristane	–	+	–	+			Pristane	–	+	–	+
			0.00666	0.016	0	0				1.68	4.01	1.32	1.43				0.038	0.16	0.05	0.058
			0.00234	0.013	0	0				1.16	2.96	1.28	1.72				0.054	0.16	0.057	0.067
			0.00464	0.017	0	0.000283				1.19	3.12	1.52	1.43				0.039	0.14	0.028	0.035
			0.0071	0.011		0.000307				1.78	4.76		1.24				0.06	0.13		0.042
				0.017		0.000473					3.18		1.65					0.14		0.083

## Sheet: Fig S4
	Figure S4b	TFH among CD4+ splenocytes (%)												Figure S4c	TFH among CD4+ mLN cells (%)
	Mcpt8DTR	WT						Lyn–/–						Mcpt8DTR	WT						Lyn–/–
	OVA	–	–	+	+	+	+	–	–	+	+			OVA	–	–	+	+	+	+	–	–	+	+
	DT	–	+	–	+	–	+	–	+	–	+			DT	–	+	–	+	–	+	–	+	–	+
	PGD2	–	–	–	–	+	+	–	–	–	–			PGD2	–	–	–	–	+	+	–	–	–	–
		2.05	1.15	4.92	4.9	5.35	3.9	8.29	4.86	8.59	5.89				2.16	2.48	3.79	2.99	5.46	3.33	4.2	3.18	6.46	2.56
		1.78	1.76	3.37	3.8	5.13	3.89	10.4	4.05	7.35	5.84				2.22	2.38	3.39	3.87	4.79	3.89	3.77	1.87	5.84	1.78
		2.2	2.09	3.66	3.32	5.56	4.41	9.47	4.69	11.4	5.1				2.24	1.96	3.34	3.9	6.19	4.08	4.86	2.5	5.49	3.42
		1.73	2.58	4.01	3.35	8.17			4.37	9.72	4.97				2.1		3.99	4.22	5.83				5.7	2.93
				4.02	4.25	5.9											3.64		4.82
						5.82													4.88
	Figure S4d	Basophils among CD45+ splenocytes (%)												Figure S4e	Basophils among CD45+ mLN cells (%)
	Mcpt8DTR	WT						Lyn–/–						Mcpt8DTR	WT						Lyn–/–
	OVA	–	–	+	+	+	+	–	–	+	+			OVA	–	–	+	+	+	+	–	–	+	+
	DT	–	+	–	+	–	+	–	+	–	+			DT	–	+	–	+	–	+	–	+	–	+
	PGD2	–	–	–	–	+	+	–	–	–	–			PGD2	–	–	–	–	+	+	–	–	–	–
		0.1	0.0051	0.18	0.00329	0.25	0.034	0.49	0.015	0.45	0.00361				0.00361	0.00122	0.00555	0.00169	0.01	5.85e-05	0.071	0.00267	0.074	0.00161
		0.11	0.017	0.12	0.00478	0.25	0.017	0.46	0.00578	0.38	0.00565				0	0.00164	0	0.000944	0.015	0.000401	0.049	0.00253	0.036	0.00415
		0.15	0.00228	0.18	0.00401	0.18	0.00667	0.51	0.00251	0.47	0.012				0.01	0	0.00768	0	0.023	0.000456	0.072	0	0.069	0
		0.1	0.00251	0.11	0.00752	0.35			0.013	0.46	0.00234				0.0055	0.000596	0.00578	0.000566	0.036		0.058	0.000795	0.068	0.00338
				0.23	0.016	0.32											0.00896	0.000531	0.00861
						0.22													0.00895
														Figure S4g	anti-OVA IgG (A.U.)
														Mcpt8DTR	WT						Lyn–/–
														OVA	–	–	+	+	+	+	–	–	+	+
														DT	–	+	–	+	–	+	–	+	–	+
														PGD2	–	–	–	–	+	+	–	–	–	–
															0.0128645	0.0185955	1.5643	1.3601	0.916436	0.0950922	0.0927315	0.0415765	0.98913	0.6574
															0.0177015	0.0100266	1.48395	0.1137	0.714424	0.716996	0.0217785	0.0160415	1.2863	0.14326
															0.0106818	0.0125425	0.00914325	1.08925	1.60841	0.514844	0.0394275	0.050274	1.4264	0.415485
															0.0137795	0.0085789	0.927385	0.80909	0.991951		0.021312	0.0349975	0.1747	0.1577
																	0.996195	0.94323	0.821426
																			0.915445
																			1.30274

## Sheet: Fig S5
			FigureS5c						FigureS5d
			Basophils per spleen mm²			CTM8 mice			GC per spleen mm²			CTM8 mice
			CTM8 mice	WT	WT	WT			CTM8 mice	WT	WT	WT	R26DTA/+	R26DTA/+	R26DTA/+
			OVA	–	+	+			OVA	–	+	+	–	+	+
			PGD2	–	–	+			PGD2	–	–	+	–	–	+
				0.242247	0.84134	4.67599				0.538832	1.00961	1.71453	0.762048	1.33754	1.26625
				0.482887	0.727951	4.48436				0.467213	1.07541	2.4664	0.999117	1.12866	0.99299
				0.416982	0.733816	3.70482				0.685201	1.05996	2.0994	0.580722	1.14036	1.19101
					0.4768	4.22376					1.0728	1.75278			1.25966
					1.50818	4.56096					1.00545	1.75278
					1.15222						0.925082	1.89341
			FigureS5f						FigureS5g
			Basophils per spleen mm²			CTM8 mice			GC per spleen mm²			CTM8 mice
			CTM8 mice	WT	WT				CTM8 mice	WT	WT	R26DTA/+	R26DTA/+
			Pristane	–	+				Pristane	–	+	–	+
				0.467213	1.69441					0.726742	1.11474	0.580722	0.791019
				0.416982	2.56303					0.72433	1.28151	0.999117	0.881153
				0.799401	3.04878					0.208491	1.17261	0.762048	0.803049
					2.90943						1.21226		1.05533
					4.2312						1.12391		0.914503

## Sheet: Figure 3
		Figure 3a,c,g,i,k,o		FACS Contour Plots
		Figure 3b											Figure 3d
		% of IL-21+ TFH cells in Mcpt8DTR vs Lyn–/–Mcpt8DTR mice											% of IL4+ TFH cells in Mcpt8DTR vs Lyn–/–Mcpt8DTR mice
		Genotype	Mcpt8DTR				Lyn–/–Mcpt8DTR						Genotype	Mcpt8DTR				Lyn–/–Mcpt8DTR
		DT	–	–	+	+	–	–	+	+			DT	–	–	+	+	–	–	+	+
		PMA/Iono	–	+	–	+	–	+	–	+			PMA/Iono	–	+	–	+	–	+	–	+
			4.637	14.98	5.821	8.22	11.598	19.73	5.36	7.54				0.775	4.9	1.7	8.64	5.19	11.92	1.83	6.22
			5.91	11.24	5.02	8.36	9.37	15.98	5.23	10.45				1.12	6.1	0.69	5.43	5.68	17.67	2.24	8.65
			5.282	9.807	5.63	9.53	8.855	14.87	6.6	9.93				1.6	6.75	1.478	5.17	7.62	12.33	2.17	8.31
			5.64	14.41	3.97	9.97	9.63	18.76	6.73	9.74				1.572	6.62	1.98	4.36	10.1	12.86	1.61	5.88
			3.77	4.38	5.47	9.23	7.14	17.84	3.86	6.23				1.173	2.95			4.89	19.47
			5.03	10.07	4.602	10.16	8.91	15.47	2.93	10.26				0.94	2.56			5.17	10.03
			3.961	9.01			10.49	16.88						1.33	3.63			4.41	13.26
			2.72	4.068			9.63	16.59						1.04	8.71			4.52	11.6
			5.034	9.02			8.91	26.56						1.89	5.78			3.69	17.58
		Figure 3e											Figure 3f
		% of IFNγ+ TFH cells in Mcpt8DTR vs Lyn–/–Mcpt8DTR mice											% ofIL-17A+ TFH cells in Mcpt8DTR vs Lyn–/–Mcpt8DTR mice
		Genotype	Mcpt8DTR				Lyn–/–Mcpt8DTR						Genotype	Mcpt8DTR				Lyn–/–Mcpt8DTR
		DT	–	–	+	+	–	–	+	+			DT	–	–	+	+	–	–	+	+
		PMA/Iono	–	+	–	+	–	+	–	+			PMA/Iono	–	+	–	+	–	+	–	+
			3.337	53.42	4.011	47.28	0.688	60.1	1.89	55.4				0.113	0.369	0.15	0.144	1.42	3.03	0.93	0.65
			3.47	45.09	3.92	35.38	1.49	52.64	2.68	55.6				0.19	0.34	0.257	0.425	0.43	3.98	1.05	0.97
			0.885	41.85	1.543	24.61	2.04	47.44	2.93	41.26				0.71	0.97	1.49	1.48	1.43	2.62	1.25	4.27
			1.43	35.56	1.83	13.032	2.75	57.73	2.65	41.44				1.5	1.69	0.91	0.31	1.68	1.87	2.36	2.69
			1.78	43.74	2.99	46.83	1.12	24.08	0.72	13.4				0.06	0.36	0.2	0.29	0.32	1.03	0.72	1.15
			2.22	32.792	2.052	38.843	1.2	21.1	0.784	22.1				0.18	0.412	0.212	0.263	0.89	3.61	0.434	1.56
			0.092	40.83			0.11	28.9						0.42	0.63			0.99	1.98
			0.14	31.77			1.59	42.52						0.252	0.555			0.58	0.49
														0.384	0.61			0.4	1.47
		Figure 3h								Figure 3j	% of CD19+CD138+ cells among CD45+ cells after
		% of switched B cells among CD19+CD138- splenocytes in Mcpt8DTR vs Lyn–/–Mcpt8DTR mice								co-culture of TFH cells from the following mice and WT CD19+ B cells
		Genotype	Mcpt8DTR		Lyn–/–Mcpt8DTR					Genotype	Mcpt8DTR		Lyn–/–Mcpt8DTR
		DT	–	+	–	+				DT	–	+	–	+
			1.91	1.34	20	7.44					0.28	0.41	0.7	0.42
			1.7	2.25	13.9	10.2					0.14	0.17	0.4	0.37
			1.72	3.13	18	8.86					0.1	0.3	0.56	0.44
			1.57	1.6	17.7	11.1					0.072	0.19	0.57	0.13
			1.74	2.39	19.5	15.9					0.074	0.11	0.73
			1.16	1.38	11	5.48					0.17	0.062
					10.3	5.97						0.15
						5.95
		Figure 3l							Figure 3m							Figure 3n
		% of CD90.2+ cells among CD45+ splenocytes							% of CD90.2– cells among CD45+ splenocytes							% of CD90.2– cells among spleen TFH cells
		Genotype	Mcpt8DTR		Lyn–/–Mcpt8DTR				Genotype	Mcpt8DTR		Lyn–/–Mcpt8DTR				Genotype	Mcpt8DTR		Lyn–/–Mcpt8DTR
		DT	–	+	–	+			DT	–	+	–	+			DT	–	+	–	+
			0.6954	0.47481	1.92465	0.48132				0.060876	0.03162	0.40655	0.14868				8.01	6.2	17.3	23.6
			0.34	0.18	2.54087	0.4588				0.032	0.031	0.55047	0.1581				8.57	15.1	17.7	25.5
			0.35	0.33	1.13	0.65				0.027	0.044	0.23	0.24				7.04	11.7	16.9	27
					1.22	0.35						0.27	0.14						18.3	28.1
						0.39							0.14							25.7
		Figure 3o							Figure 3p
		CXCR5 expression levels on TFH cells from Mcpt8DTR vs Lyn–/–Mcpt8DTR mice							CXCR5 expression levels on TFH cells from Mcpt8DTR mice PBS/Pristane
		Genotype	Mcpt8DTR		Lyn–/–Mcpt8DTR				Mcpt8DTR	PBS		Pristane
		DT	–	+	–	+			DT	–	+	–	+
			11.7976	9.28096	6.91079	6.97736				7.88312	9.44589	7.82251	6.88312
			8.56192	8.57523	8.68176	7.92277				7.64069	5.89041	7.69697	6.99134
			7.90769	8.26923	6.86923	5.98462				7.19705	6.74394	5.64805	8.05058
			7.98462	8.42308	7.66923	7.56154				6.25922	6.84932	7.31429	6.16438
			8.00443	10.5299	8.61419	9.49267				7.3619	7.57143		7.07619
			10.3157	9.81962	7.84922	7.61641				7.75238	7.31429		6.82857
										7.17143
		Figure 3r							Figure 3s
		% of IL-6+ basophils in Mcpt8DTR vs Lyn–/–Mcpt8DTR mice							% of IL-4+ basophils in Mcpt8DTR vs Lyn–/–Mcpt8DTR mice
		Genotype	Mcpt8DTR		Lyn–/–Mcpt8DTR				Genotype	Mcpt8DTR		Lyn–/–Mcpt8DTR
		PMA/Iono	–	+	–	+			PMA/Iono	–	+	–	+
			0.76	84.3	5.31	93				0.47	30.1	1.705	34.1
			0	96.9	2.17	92.8				1.45	34.9	2.49	37.4
			1.27	81.4	10.86	95.4				0	34.33	2.84	39.8
			0.94	97.6	2.18	96.7				1.52	62.79	1.06	60.72
			0.5	83.52	2.44	95.3				0	58.9	2.17	60.63
			1.5	89.5	2.07	96.4				0	67.4	2.88	42.82
			1	68.8	2.77	96.6				0	82.4	3.8	66.85
			0	89.1	5.09	97				0.25	78.61	1.55	59.05
										0.75	64.55	1.32	51.42
										0	31.25	1.15	46.39
										1.54	51.3	3.39	43.37
		Figure 3t							Figure 3u
		% of IL6+ basophils in Mcpt8DTR PBS vs Pristane							% of IL4+ basophils in Mcpt8DTR PBS vs Pristane
		Mcpt8DTR	PBS		Pristane				Mcpt8DTR	PBS		Pristane
		PMA/Iono	–	+	–	+			PMA/Iono	–	+	–	+
			5.38	95.4	7.96	96.1				0.54	48.36	0.39	57.8
			1.96	95	9.34	81.4				0.33	65.4	2.94	60.82
			0.9	94.2	26.2	96.72				0	48.52	4.28	49.39
			1.77	61.9	21.2	91.53				1.51	59.5	0.62	58.4
			0.9	97.4	12.23	95				0	44.1	2.9	73.66
			0.64	94.3	1.79	95.7				1.81	57.1	0	87.14
			3.31	90.2	13.31	96.2				0.99	66.9	2.91	77.33
			5.35	96.1	8.2	96.8				1.05	73.42	1.98	81.71
			3.17	97.1						0.48	72.8

## Sheet: Fig S6
		Figure S6a											Figure S6b
		% of IL-21+ TFH cells in Mcpt8DTR mice PBS vs Pristane											% of IL-4+ TFH cells in Mcpt8DTR mice PBS vs Pristane
		Treatment	PBS				Pristane						Treatment	PBS				Pristane
		DT	–	–	+	+	–	–	+	+			DT	–	–	+	+	–	–	+	+
		PMA/Iono	–	+	–	+	–	+	–	+			PMA/Iono	–	+	–	+	–	+	–	+
			3.82	7.81	3.573	6.52	6.81	11.87	3.45	4.83				1.22	3.56	1	3.71	1.64	7.44	0.56	4.08
			3.12	6.37	2.62	4.31	6.905	10.7	4.812	5.42				0.49	4.57	0.43	3.25	1.78	6.32	1.132	4.51
			4.521	6.11	2.52	4.56	7.21	10.27	4.7	7.44				1.33	3.3	0.647	3.55	2.61	6.44	0.96	2.24
			2.094	5.96	2.259	4.11	5.256	8.51	2.107	5.35				1.024	3.42	0.81	3.85	2.43	6.92	0.92	3.28
			3.108	5.55	2.034	4.43	7.708	10.97	2.63	3.49				1.09	4.9	1.43	4.4	2.445	7.19	1	2.62
			2.7	5.96					1.05	3.73				0.94	3.99					0.441	3.29
			2.438	6.71										0.638	3.731
		Figure S6c											Figure S6d
		% of IFNγ+ TFH cells in Mcpt8DTR mice PBS vs Pristane											% of IL-17A+ TFH cells in Mcpt8DTR mice PBS vs Pristane
		Treatment	PBS				Pristane						Treatment	PBS				Pristane
		DT	–	–	+	+	–	–	+	+			DT	–	–	+	+	–	–	+	+
		PMA/Iono	–	+	–	+	–	+	–	+			PMA/Iono	–	+	–	+	–	+	–	+
			1.689	49.7	1.976	28.81	0.5	35.75	0.83	33.32				0.2	0.69	0.916	1.25	0.25	0.35	0.2	0.35
			1.15	55.93	1.54	38.07	0.619	51.01	0.49	43.39				0.22	1.01	0.085	0.74	0.23	1.26	1.035	1.16
			0.87	33.28	0.43	29.11	0.66	32.25	1.83	31.07				0.54	1.65	0.52	1.47	0.266	1.76	0.511	3.32
			1.904	34.08	0.309	40.7	0.536	34.93	0.847	30.29				0.254	2.34	0.7	1.65	0.037	1.05	0.187	1.59
			0.498	31.36	0.394	32.76	0.138	33.25	0.44	31.06				0.72	1.88	0.35	2.46	0.076	1.98	0.64	2.12
			0.27	39.75					0.12	22.4				0.63	1.45					0.361	2.74
			0.268	32.95										0.115	1.161
		Figure S6f											Figure S6g											Figure S6h
		% of IL-4+ TH cells in Mcpt8DTR mice PBS vs Pristane (non TFH)											% of IFNγ+ TH cells in Mcpt8DTR mice PBS vs Pristane (non TFH)											% of IL-17A+ TH cells in Mcpt8DTR mice PBS vs Pristane (non TFH)
		Treatment	PBS				Pristane						Treatment	PBS				Pristane						Treatment	PBS				Pristane
		DT	–	–	+	+	–	–	+	+			DT	–	–	+	+	–	–	+	+			DT	–	–	+	+	–	–	+	+
		PMA/Iono	–	+	–	+	–	+	–	+			PMA/Iono	–	+	–	+	–	+	–	+			PMA/Iono	–	+	–	+	–	+	–	+
			0.415	1.32	0.733	1.1	0.46512	1.88	0.714	2.42				0.375	11.03	0.883	12.37	0.70512	9.33	0.51633	12.6				0.445	0.54	0.605	1.17	0.411	0.82	0.295	1.71
			0.392	2.63	0.18	1.19	0.578	2.69	0.92871	1.44				0.892	22.06	0.62	18.42	1.068	20.53	0.63871	10.33				0.402	1.69	0.533	1.39	0.517	2.21	0.777	1.84
			0.558	1.83	0.445	1.53	0.98	2.53	0.693	1.19				0.785	13.07	0.405	10.47	1.194	17.29	0.533	13.25				0.91	1.79	0.758	1.59	1.211	1.92	0.855	2.28
			0.623	0.97	0.52804	1.3	1.272	2.15	0.37893	0.89				0.633	15.53	0.10404	13.23	0.192	12.74	1.864	13.83				0.558	1.55	0.21	1.03	0.394	1.29	0.738	2.1
			0.71762	1.78	0.35503	1.15			0.54698	1.24				0.11762	12.59	0.05403	8.35			0.07393	11.05				0.32	1.3	0.124	0.78			0.225	1.22
			0.63561	1.72										0.08961	10.95					0.05898	9.74				0.20561	1.12					0.224	1.63
			0.39306	1.86										0.15306	9.71										0.171	1.15
		Figure S6i											Figure S6j											Figure S6k
		% of IL-4+ TH cells in Lyn–/–xMcpt8DTR mice (non TFH)											% of IFNγ+ TH cells in Lyn–/–xMcpt8DTR mice (non TFH)											% of IL-17A+ TH cells in Lyn–/–xMcpt8DTR mice (non TFH)
		Genotype	Mcpt8DTR				Lyn–/–Mcpt8DTR						Genotype	Mcpt8DTR				Lyn–/–Mcpt8DTR						Genotype	Mcpt8DTR				Lyn–/–Mcpt8DTR
		DT	–	–	+	+	–	–	+	+			DT	–	–	+	+	–	–	+	+			DT	–	–	+	+	–	–	+	+
		PMA/Iono	–	+	–	+	–	+	–	+			PMA/Iono	–	+	–	+	–	+	–	+			PMA/Iono	–	+	–	+	–	+	–	+
			1.34944	3.06	2.54	3.81	5.75	11.48	2.81	4.22				0.18944	28.76	0.51	18.64	0.87	27.24	1.06	23.95				0.481	1.01	0.83	1.22	0.81	1.67	0.91	1.45
			2.174	3.35	1.67	1.9	5.3	9.19	3.54	6.12				0.244	26.06	0.18	18.36	1.08	36.56	1.04	27.63				0.898	1.11	0.554	0.166	1.05	1.62	1.8	2.22
			1.09753	3.15	2.35	3.41	4.478	8.44	1.873	3.04				0.45753	23.39	0.64	35.31	0.258	31.09	0.893	15.14				0.493	0.91	0.353	1.04	0.574	1.29	1.004	1.7
			1.263	2.77	0.8956	3.49	4.071	6.57	1.391	4.1				0.703	33.27	0.3856	25.15	0.881	22.89	0.391	29.84				0.541	0.87	0.371	0.83	1.211	2.3	0.763	1.75

## Sheet: Figure 4
		Figure 4a								Figure 4b								Figure 4c								Figure 4d								Figure 4e
		TFH cells among CD4+ cells (%)			co-culture					IL-21+ cells among TFH cells (%)			co-culture					IL-6+ cells among TFH cells (%)			co-culture					IL-4+ cells among TFH cells (%)			co-culture					IL-13+ cells among TFH cells (%)			co-culture
		Basophil	–	+	+	+	+			Basophil	–	+	+	+	+			Basophil	–	+	+	+	+			Basophil	–	+	+	+	+			Basophil	–	+	+	+	+
		genotype CTM8x	–	WT	Il4fl/fl	Il6fl/fl	Pdl1fl/fl			genotype CTM8x	–	WT	Il4fl/fl	Il6fl/fl	Pdl1fl/fl			genotype CTM8x	–	WT	Il4fl/fl	Il6fl/fl	Pdl1fl/fl			genotype CTM8x	–	WT	Il4fl/fl	Il6fl/fl	Pdl1fl/fl			genotype CTM8x	–	WT	Il4fl/fl	Il6fl/fl	Pdl1fl/fl
			2.65	4.8	2.58	8.96	3.37				8.79	10	5	16.9	4.62				0.36	1.78	0.56	1.67	0.32				0.36	1.78	0	1.96	1.21				0.72	2.73	1.67	0.84	0.81
			2.39	3.54	2.77	8.62	5.52				7.3	14.8	5.38	12	5.44				1.05	1.89	1.08	1.146	1.5				0.12	1.72	0	1.526	2.05				0.82	2.92	1.44	1.81	1.72
			2.7	4.37	4.01	5.94	3.94				8.57	9.98	4.93	16	4.99				0.98	2.16	0.8	0.63	0.359				0.61	2.63	0.4	1.57	1.47				0.377	5.02	2.53	3.46	1.609
			2.02	3.41	2.95	8.71	3.82				5.42	9.92	5.45	15.2	6.13				0.29	3.69	0.32	0.92	0.89				0.54	1.52	0.75	1.48	1.02				0.29	1.73	0.96	6.97	1.85
			3.67	3.42	3.05	6.69	4.47				8.39	9.59	5.54	15.1	5.52				0.7	1.21	0.31	0.51	0.92				0	1.72	0.56	0.76	1.67				0.7	1.06	0.31	3.71	2.76
			3.11	4.01	2.82	6.36	2.7				5.26	9.44		13.1	8.78				0.12	1.18		1.031	1.503				0.69	2.65		1.581	1.943				0.25	2.227		2.02	1.82
			2.73	6.14	5.07	8.59	3.44				6.51	11.5		10.8	6.11				0.057	2.1		0.45	1.33				0.92	2.34		1.46	2.05				0.057	2.581		2.94	2.877
			3.11	6.78	4.69	8.86	3.45				6.63	8.56		14.5	5.35				0.6	1.85		0.64	0.76				0.2	1.17		2.67	2.3				0.6	3.52		4.17	2.44
			3.64	8.49	3.91	6.81	2.31				6.65	8.21		9.58					0.55	0.79		0.47					0.37	2.79		3.15					0.37	6.03		2.28
			3.03	6.78	2.97	8.66	2.46				6.23	7.91		12.6					0.47	0.73							0.62	2.56							0.78	1.03
			1.98	5.79	4.15	7.08	2.9				5.17	8.53							0.19	0.75							0.57	2.13							0.13	3.346
			2.18	7.45	4.15	8.81	3.05					6.69								1.77								3.16								4.25
			2.56	6.69			4.21					7.05								1.65								2.68								1.77
			2.36	7.06			5.52					8.93								0.098								3.24								6.18
			3.67	6.52			2.76					6.17								0.71								3.44								3.25
			3.6	6.87								7.48								0.81								2.18								4.76
			3.31	7.34
				7.26
				7.96
				7.58
				11.1
				13.2
				7.49
				10.4
				9.96
				6.73
				5.49
				5.74
				6.15
				6.14
				6.03
		Figure 4f							Figure 4f																						Figure 4g Top
		TFH cells among CD4+ cells (%)			co-culture				Heatmap	2-ΔCt (to actine)																					Ratio Bcl6 / Bach2 mRNA			co-culture
		Basophil	–	+	+	+				Basophil CTM8x	Bcl6																				Basophil	–	+	+	+
		genotype CTM8x	–	WT	Il4fl/fl	Pdl1fl/fl				–	0.00022466	0.00021254	0.00039387	0.00103224	0.00089862	0.00086201	0.00137153	0.00016332	0.00037262	0.00232267	0.00063542										genotype CTM8x	–	WT	Il4fl/fl	Pdl1fl/fl
			4.99	18.5	8.45	11.7				WT	0.00018501	9.6441e-05	0.00075043	0.00017383	0.00013174	0.0002155	0.00032215	0.00045244	0.00051612													0.0921436	0.291185	0.0257378	0.0591292
			4.36	14.8	8.87	7.2				Il4fl/fl	0.00012123	0.00010054	0.0001139	0.00017383	4.083e-05	0.0001139	9.2512e-05	7.6722e-05	0.00034051	0.00028634	0.00016219	0.00026532	0.00039115	0.00023746	0.00024755	0.00022466	0.00021402	6.679e-05				0.0830442	0.222207	0.0384748	0.225312
			4.5	21.7	8.6	11.1				Pdl1fl/fl	0.00022622	0.00057267	0.0001139	0.00023912	0.00087405	0.00020672	0.0003831	0.00053063														0.147625	0.353545	0.0603696	0.0473679
			4.06	15.5	11.7	8.7																										0.384217	4.08413	0.0293599	0.140635
			4.27	13	7.58	7				Basophil CTM8x	Prdm1																					0.273573	2.67586	0.0717964	0.408952
			3.73	12.1	10.3	10.8				–	2.6938e-05	0	0	3.5792e-05	3.2708e-05	8.5128e-05	0.00010775	0	0	0	5.3504e-05	0.00010627	0.00014822									0.395019		0.0620682	0.0871696
			4.41	12.7	9.89	8.21				WT	0.00205979	0.00229069	0.00612956	0.00132481	0.00054178	0.00075043	0.00056479	0.00056479	0.00014822													0.450626		0.0403859	0.24656
			4.1	15.5	9.05	9.26				Il4fl/fl	0.00025275	0.00028634	0.00028833	0.00053063	0.000217	0.00027658	0.00019557	5.4251e-05	0.00031992	0.00057666	6.3627e-05	8.5721e-05	5.585e-06	9.3155e-05	0.0004951	0.00047823	0.00049168					0.0813335		0.260614	0.175555
			4.69	17.6	6.82	9.62				Pdl1fl/fl	0.00192624	0.00151129	0.00125335	0.00230663	0.00075565	0	0	0														0.112656		0.133973
			3.73		7.75																											0.145592		0.100828
					9.71					Basophil CTM8x	Maf																							0.184286
					7.95					–	5.5391e-05	7.5666e-05	8.813e-05	0.0001085	0.00015667	0.00027278	0.00022156	0.00016219	6.5871e-05	0.00024755	0.00039115	0.00021254	0.0003312											0.244857
					6.04					WT	0.00720548	0.00704102	0.0151977	0.00278135	0.00088013	0.00125335	0.00059287	0.00183501	0.00037521															0.230043
					6.43					Il4fl/fl	0.00047493	0.00052333	0.00037521	0.00063984	7.3088e-05	0.00013451	0.00017996	0.00015559	0.00022779	0.00057267	0.00014218	0.00013829	8.454e-05	0.00020247	0.00081552	0.00045875	0.00068103							0.0994424
					8.48					Pdl1fl/fl	0.0041577	0.00315094	0.00198039	0.00458139	0.00212253	0.00027851	0.00016675	0.00017026																0.0432856
					8.63																													0.05112
					6.64					Basophil CTM8x	Batf																							0.0217928
					10					–	0.00494436	0.00390625	0.00377319	0.0099575	0.0217929	0.0120068	0.0231957	0.0192366	0.00326206	0.0188407	0.0219445	0.0195052	0.0191037
					9.87					WT	0.0506585	0.0285572	0.072293	0.0246888	0.0401071	0.0847878	0.137738	0.0429857
					6.29					Il4fl/fl	0.0066152	0.0109722	0.00684848	0.0117597	0.0160643	0.01418	0.0216423	0.0094859	0.0415214	0.0871715	0.0135084	0.0167465	0.0078125	0.019915	0.0865693	0.0384733	0.0441942	0.0813339			Figure 4g Bottom
										Pdl1fl/fl	0.0382075	0.0321286	0.0401071	0.0463914	0.0225614	0.0168629	0.0250334	0.0607909													Ratio Batf / Bach2 mRNA			co-culture
																															Basophil	–	+	+	+
										Basophil CTM8x	Bach2																				genotype CTM8x	–	WT	Il4fl/fl	Pdl1fl/fl
										–	0.00243815	0.00255936	0.00266805	0.00268661	0.00328475	0.00564035	0.0021822	0.00304361	0.00200803													2.02791	92.412	1.40444	9.98665
										WT	0.00257716	0.00078229	0.00072487	0.00060954	0.00272411	0.00011078	0.00019288															1.52626	34.0596	2.31338	12.6407
										Il4fl/fl	0.00471019	0.00296038	0.00287943	0.00139067	0.00158643	0.00149049	0.00189972	0.00130657	0.00213729	0.00160858	0.00143972	0.00159746	0.00103224	0.00248938	0.00519018	0.00418662	0.00306478					1.41421	65.7989	4.08405	16.6794
										Pdl1fl/fl	0.00382586	0.00254168	0.00240458	0.00170029	0.00213729	0.00237147	0.00155378	0.00302259														3.70634	31.1249	11.5515	27.2844
																																6.63456	222.862	8.9383	10.5561
										Basophil CTM8x	Gata3																					2.12874		14.5203	7.11075
										–	0.00567958	0.00487629	0.00792156	0.0107464	0.0188407	0.0169802	0.0196408	0.0187106	0.00361948	0.01418												10.6295		4.99331	16.1113
										WT	0.0494555	0.0363979	0.0334929	0.0214928	0.0285572	0.0579117	0.0836205	0.03983														6.32033		31.779	20.1122
										Il4fl/fl	0.0121744	0.0136023	0.00968522	0.0158431	0.013697	0.0134151	0.0168629	0.0126038	0.0281641	0.014885	0.0207607	0.00803214	0.0197774	0.0354026								1.62451		40.786
										Pdl1fl/fl	0.0421011	0.0332616	0.02836	0.040386	0.02836	0.0203335	0.0252075	0.0583146														5.6962		8.39771
																																3.05252		11.6317
										Basophil CTM8x	CXCR5																					4.46915		4.89058
										–	3.87e-11	0.000163	8.51e-05	0.000149	0.000197	7.62e-05	0.000177	9e-05	0.00016	0	7.51e-05											4.82323		19.293
										WT	0.00119	0.000892	0.0274	0.000492	0.000676	0.000327	0.000327	0.000472																34.7755
										Il4fl/fl	7.6192e-05	0.000397	0.000509	0.000569	0.000509	1.9e-05	0.000223	0.00029	0.000248	0	5.5e-05	0.000307	0.00037	0.000277	0.000416	0.000345	0.000179	0.000482						7.4127
										Pdl1fl/fl	0.000152	0.000216	0.000725	0.000886	0.000468	5.63e-12																		10.5561
																																		26.5382
		Figure 4h							Figure 4h
		TFH cells among CD4+ cells (%)			co-culture				Heatmap	2-ΔCt (to actine)																	Figure 4i Top
										Supplement/	Bcl6																Ratio Bcl6 / Bach2 mRNA			co-culture
		Supplement/	–	aPD1+IL4	aPD1	IL4				–	0.00022466	0.00021254	0.00039387	0.00103224	0.00089862	0.00086201	0.00137153	0.00016332	0.00037262	0.00232267	0.00063542	0.00043401					CD4+ T cells alone
			4.99	5.42	4.58	4.62				aPD1+IL4	0.00063542	0.00056089	0.0009175	0.00058067	0.00048156												Supplement/	–	aPD1+IL4	aPD1	IL4
			4.36	5.61	4.82	4.96				aPD1	8.5721e-05	0.00170029	0.00070504	0.00017383	0.00071986													0.0921436	0.392293	0.0323522	0.127626
			4.5	6.81	4.38	5.33				IL4	0.00035744	0	0.00027658	0.00033351	0.00034051	0.00048491	0.00066701											0.0830442	0.301453	0.327596	0
			4.06	5.65	4.57	4.14																						0.147625	1.34722	0.18946	0.0908724
			4.27	7.33	5.17	3.73				Supplement/	Prdm1																	0.384217	0.408951	0.217638	0.0698313
			3.73	7.85	4.67	3.67				–	2.6938e-05	0	0	3.5792e-05	3.2708e-05	8.5128e-05	0.00010775	0	0	0	5.3504e-05	0.00010627	0.00014822	5.8956e-05				0.273573	0.408951		0.216132
			4.41	8.96	5.07	4.68				aPD1+IL4	0	9.5774e-05	0.00043702	0.00022622	0.00030266	0.00022938												0.395019			0.220676
			4.1	8.79	4.21	4.07				aPD1	0	5.3876e-05	5.5391e-05	3.1159e-05	0													0.450626
			4.69	10.3	5.07					IL4	7.2583e-05	0	0	0	0.00056872	0.00081552	0.00093031	0										0.0813335
			3.73	12	4.83																							0.112656
				12.5	4.01					Supplement/	Maf																	0.145592
				11.1	5.63					–	5.5391e-05	7.5666e-05	8.813e-05	0.0001085	0.00015667	0.00027278	0.00022156	0.00016219	6.5871e-05	0.00024755	0.00039115	0.00021254	0.0003312	0.00048491
										aPD1+IL4	0	0.00019288	0.00046516	0.00065328	0.00059699	0.00030477
										aPD1	0.00025986	0.00027467	0.00027089	0.00010481	0.00020388
										IL4	6.1035e-05	0	0.00011549	0.00172403	0.00112178	0.00152181	0.00035497										Figure 4i Bottom
																											Ratio Batf / Bach2 mRNA			co-culture
										Supplement/	Batf																CD4+ T cells alone
										–	0.00494436	0.00390625	0.00377319	0.0099575	0.0217929	0.0120068	0.0231957	0.0192366	0.00326206	0.0188407	0.0219445	0.0195052	0.0191037	0.02836			Supplement/	–	aPD1+IL4	aPD1	IL4
										aPD1+IL4	0.0153034	0.0698305	0.075363	0.0551689	0.046714													2.02791	9.44797	2.12874	1.8025
										aPD1	0.00564035	0.0243489	0.0209051	0.00843147	0.0159533													1.52626	37.5307	9.71355	1.87904
										IL4	0.00504825	0.00390625	0.00670754	0.0591286	0.0511189	0.0859714	0.11908											1.41421	110.66	9.18961	2.20381
																												3.70634	38.8541	4.82323	12.3805
										Supplement/	Bach2																	6.63456	39.6705		32.4467
										–	0.00243815	0.00255936	0.00266805	0.00268661	0.00328475	0.00564035	0.0021822	0.00304361	0.00200803	0.0033076	0.00718897	0.0043644	0.00396078	0.0001656				2.12874			39.1245
										aPD1+IL4	0.00161976	0.00186062	0.00068103	0.0014199	0.00117755													10.6295
										aPD1	0.00264962	0.00029439	0.00215216	0.0009175	0.0033076													6.32033
										IL4	0.00280069	0.00207885	0.00304361	0.00477594	0.00157547	0.00219738	0											1.62451
																												5.6962
										Supplement/	Gata3																	3.05252
										–	0.00567958	0.00487629	0.00792156	0.0107464	0.0188407	0.0169802	0.0196408	0.0187106	0.00361948	0.01418	0.0107464	0.0179484	0.0361465	0.026278				4.46915
										aPD1+IL4	0.0246888	0.0642571	0.0647041	0.0544094	0.0445016													4.82323
										aPD1	0.00480916	0.0200535	0.0151977	0.0104526
										IL4	0.00511872	0.0514744	0.0241807	0.00708999	0.0883884	0.0476956	0.0883884	0.0987552
										Supplement/	CXCR5
										–	0.000327	0.000327	0.000472	0.000177	9e-05	0.00016	0.000242	7.51e-05	0.000288	0.000282	0.000327
										aPD1+IL4	0.173	0.000286	0.000175	0.000527	0.000255
										aPD1	0.000115	0.00022	0.000128	0.000475
										IL4	0.000204	0.00212	0.000386	0.000223	0.00026	0.000605

[truncated: 11 more sheets: Figure 5, Fig S7, Figure 6, Fig S8, Fig S9, Figure 7, Fig S10, Figure 8, Fig S11, Figure 9, Fig S12]
